# Supplementary material for: Integration of widely targeted and targeted metabolomics reveals flavonoid accumulation profiles across different cultivars of Ludisia discolor
Source: Front Plant Sci. 2026 Jul 7;17:1881198. doi: 10.3389/fpls.2026.1881198 (PMC13385630; doi:10.3389/fpls.2026.1881198)
Supplement: Supplementary Table 2 — Flavonoids detected by targeted quantitative metabolomics. [file Table2.xlsx]

## Sheet: Table S2
Table S2.Flavonoids detected by targeted quantitative metabolomics
Compounds	Class	Molecular Weight	Formula	cpd_ID	CAS
Narcissin	Flavonols	624.16904	C28H32O16	-	604-80-8
Nicotiflorin	Flavonols	594.158475	C27H30O15	-	17650-84-9
Hyperoside	Flavonols	464.09548	C21H20O12	-	482-36-0
Isorhamnetin	Flavonols	316.058305	C16H12O7	C10084	480-19-3
Tamarixin	Flavonols	478.111	C22H22O12	-	27542-39-8
Isorhamnetin 3,7-O-diglucoside	Flavonols	640.164	C28H32O17	-	6758-51-6
Cacticin	Flavonols	478.111	C22H22O12	-	6743-92-6
Isorhamnetin 3-O-glucoside	Flavonols	478.11113	C22H22O12	-	5041-82-7
Quercimeritrin	Flavonols	464.09548	C21H20O12	C12639	491-50-9
Typhaneoside	Flavonols	770.22695	C34H42O20	-	104472-68-6
Baimaside	Flavonols	626.148305	C27H30O17	C12667	18609-17-1
Robinin	Flavonols	740.216385	C33H40O19	C10178	301-19-9
6-Methoxykaempferol 3-O-glucoside	Flavonols	478.111	C22H22O12	-	63422-27-5
Leucoside	Flavonols	580.143	C26H28O15	-	27661-51-4
Quercetin 3-sambubioside	Flavonols	596.138	C26H28O16	-	83048-35-5
Quercetin 3,7-diglucoside	Flavonols	626.148	C27H30O17	-	6892-74-6
Diosmetol 7-glucoside	Flavones	462.116	C22H22O11	-	20126-59-4
Thermopsoside	Flavones	462.116	C22H22O11	-	19993-32-9
Homoplantaginin	Flavones	462.116215	C22H22O11	C17762	17680-84-1
Luteolin-3',7-di-O-glucoside	Flavones	610.153	C27H30O16	-	52187-80-1
carlinoside	Flavones	580.143	C26H28O15	C10026	59952-97-5
Nepitrin	Flavones	478.111	C22H22O12	-	569-90-4
Apigenin-4'-O-glucoside	Flavones	432.106	C21H20O10	-	20486-34-4
Tricin 5-glucoside	Flavones	492.127	C23H24O12	-	32769-00-9
Apigenin 7-glucoside	Flavones	432.10565	C21H20O10	-	578-74-5
Yuanhuanin	Flavones	462.116	C22H22O11	-	83133-14-6
Diosmetin	Flavones	300.06339	C16H12O6	C10038	520-34-3
Vicenin 2	Flavones	594.158	C27H30O15	C10195	23666-13-9
Apigenin 7-O-(6-O-malonylglucoside)	Flavones	518.106	C24H22O13	-	86546-87-4
Chrysoeriol	Flavones	300.063	C16H12O6	C04293	491-71-4
Apigenin-7-glucuronide	Flavones	446.084915	C21H18O11	-	29741-09-1
Hesperetin 5-O-glucoside	Flavanones	464.132	C22H24O11	-	69651-80-5
Didymin	Flavanones	594.195	C28H34O14	-	14259-47-3
Choerospondin	Flavanones	434.121	C21H22O10	-	81202-36-0
Eriodictyol	Flavanones	288.06339	C15H12O6	C05631	552-58-9
Isosakuranin	Flavanones	448.13695	C22H24O10	-	491-69-0
Isosakuranetin	Flavanones	286.084125	C16H14O5	C05334	480-43-3
Poncirin	Flavanones	594.19486	C28H34O14	C09830	14941-08-3
Glycitin	Isoflavanones	446.1213	C22H22O10	C16195	40246-10-4
Sophoricoside	Isoflavanones	432.106	C21H20O10	-	152-95-4
Genistein 8-C-glucoside	Isoflavanones	432.106	C21H20O10	C10420	66026-80-0
Tectoridin	Isoflavanones	462.116	C22H22O11	C10533	611-40-5
Daidzin	Isoflavanones	416.110735	C21H20O9	C10216	552-66-9
Puerarin	Isoflavanones	416.110735	C21H20O9	C10524	3681-99-0
Aesculin	Coumarins	340.079	C15H16O9	-	531-75-9
dihydrocoumarin	Coumarins	148.052	C9H8O2	C02274	119-84-6
Fraxin	Coumarins	370.09	C16H18O10	C09266	524-30-1
Scopoletin	Coumarins	192.042	C10H8O4	C01752	92-61-5
Salicylic acid	Benzoic acid and its derivatives	138.032	C7H6O3	C00805	69-72-7
Protocatechuic acid	Benzoic acid and its derivatives	154.027	C7H6O4	C00230	99-50-3
4-Hydroxybenzoic acid	Benzoic acid and its derivatives	138.032	C7H6O3	C00156	99-96-7
Syringic acid	Benzoic acid and its derivatives	198.053	C9H10O5	C10833	530-57-4
Theaflavin	Phenonic acids	564.12678	C29H24O12	-	4670-5-7
3,4-Dihydroxybenzaldehyde	Phenonic acids	138.032	C7H6O3	-	139-85-5
Syringaldehyde	Phenonic acids	182.05791	C9H10O4	-	134-96-3
Dihydrokaempferol	Flavanonols	288.06339	C15H12O6	C00974	480-20-6
Taxifolin	Flavanonols	304.058305	C15H12O7	C01617	480-18-2
Silychristin	Flavanonols	482.1213	C25H22O10	C08717	33889-69-9
4-Hydroxycinnamic acid	Phenylpropionic acids	164.047	C9H8O3	C00482	501-98-4
Cinnamic Acid	Phenylpropionic acids	148.052	C9H8O2	C00166	140-10-3
Caffeic acid	Phenylpropionic acids	180.042	C9H8O4	C01197	331-39-5
(-)-Gallocatechin	Flavanols	306.073955	C15H14O7	-	3371-27-5
(-)-Catechin	Flavanols	290.07904	C15H14O6	C14079	18829-70-4
Isoorientin	Flavone glycosides	448.100565	C21H20O11	C01821	4261-42-1
Spinosin	Flavone glycosides	608.174125	C28H32O15	C17834	72063-39-9
Phlorizin	Chalcones	436.13695	C21H24O10	C01604	60-81-1
Hydroxysafflor yellow A	Chalcones	612.16904	C27H32O16	-	78281-02-4
Naringenin-7-glucoside	Flavanones	434.1213	C21H22O10	-	529-55-5
Sinapaldehyde	Aromatic aldehydes	208.074	C11H12O4	C05610	20649-43-8
Methylnissolin-3-O-glucoside	-	462.1526	C23H26O10	-	94367-42-7
